# Supplementary material for: Delayed endovascular repair for traumatic aortic pseudoaneurysms: experience from an Asian single center
Source: J Cardiothorac Surg. 2023 Jan 11;18:19. doi: 10.1186/s13019-022-02078-0 (PMC9835260; doi:10.1186/s13019-022-02078-0)
Supplement: Supplementary file 1 — Additional file 1: Table S1. Endovascular repair of traumatic aortic pseudoaneurysms. Description of data: The table includes age (years), gender, the ratio of P/A, mechanism (type of accident), time to procedure (days), device, complications, major associated injury, ISS and duration of follow-up (months). [file 13019_2022_2078_MOESM1_ESM.xls]

## Sheet: Sheet1
Additional file 1: Table S1. Endovascular repair of traumatic aortic pseudoaneurysms
Patient no.	Age (years)	Gender	The ratio of P/A	Mechanism (type of accident)	Time to procedure (days)	Device	Complications	Major associated injury	ISS	Duration of follow-up (months)
1	66	Male	1.56	Fall	3	Hercules	None	Rib fracture	25	6
2	65	Male	1.42	Fall	7	Ankura	None	Thoracic vertebrae compression fracture; lumbar compression fracture.	34	52
3	52	Male	1.29	Traffic accident	11	Hercules	Covered left subclavian artery completely	Rib fracture; pleural effusion.	25	97
4	34	Male	1.37	Fall	8	Hercules	None	Rib fracture; pneumothorax; pleural effusion; Lumbar burst fracture; paraplegia.	41	42
5	58	Male	1.53	Traffic accident	6	Talent	None	Rib fracture; mediastinal hematoma;hemopneumothorax; brain injury; pelvis fracture.	45	37
6	66	Male	1.44	Fall	14	Ankura	None	Pulmonary contusion; pleural effusion; liver contusion.	29	25
7	65	Male	1.48	Traffic accident	10	Ankura	None	Rib fracture; pleural effusion; brain injury; diaphragmatic hernia; ankle fracture; hip fracture.	43	27
8	72	Male	1.31	Traffic accident	8	Ankura	None	Pulmonary contusion; pleural effusion; tibiofibula fracture.	29	24
9	33	Male	1.67	Fall	7	Ankura	None	Rib fracture; mediastinal hematoma; liver contusion; pelvis fracture; lumbar burst fracture; paraplegia; ankle fracture.	45	24
10	28	Male	1.33	Traffic accident	9	Ankura	Femoral artery thromboembolism	Thoracic vertebrae compression fracture; ankle fracture.	34	73
11	62	Male	1.28	Fall	5	Hercules	None	Rib fracture; pulmonary contusion; pleural effusion; zygomatic arch fracture.	29	26
12	53	Male	1.32	Traffic accident	3	Ankura	covered left subclavian artery partially	Rib fracture; pleural effusion; pulmonary contusion; brain injury; Lumbar lamina fracture.	43	31
13	54	Male	1.39	Traffic accident	3	Ankura	covered left subclavian artery completely	Rib fracture; Lumbar pedicle fracture; sacrum fracture; iliopsoas hematomas.	38	78
14	55	Female	1.79	Traffic accident	0	Ankura	None	Rib fracture; mediastinal hematoma; pulmonary contusion; sternal fracture; Renal contusion; ankle fracture.	43	6
